# Supplementary material for: Mapping of Outdoor Food and Beverage Advertising around Spanish Schools
Source: Nutrients. 2022 Jul 31;14(15):3167. doi: 10.3390/nu14153167 (PMC9370640; doi:10.3390/nu14153167)
Supplement: Supplementary file 1 [file nutrients-14-03167-s001.zip]

Archive with 1 entries (1 files):
- nutrients-1783149-supplementary.pdf
